# Supplementary material for: First-Year Implementation of the EXercise for Cancer to Enhance Living Well (EXCEL) Study: Building Networks to Support Rural and Remote Community Access to Exercise Oncology Resources
Source: Int J Environ Res Public Health. 2023 Jan 20;20(3):1930. doi: 10.3390/ijerph20031930 (PMC9915392; doi:10.3390/ijerph20031930)
Supplement: Supplementary file 1 [file ijerph-20-01930-s001.zip]

Archive with 1 entries (1 files):
- ijerph-2104164-supplementary.pdf
